# Supplementary material for: Difference in Germination Traits between Congeneric Native and Exotic Species May Affect Invasion
Source: Plants (Basel). 2024 Feb 7;13(4):478. doi: 10.3390/plants13040478 (PMC10892991; doi:10.3390/plants13040478)
Supplement: Supplementary file 1 [file plants-13-00478-s001.zip]

Archive with 1 entries (1 files):
- Supplementary Material.csv
