# Supplementary material for: Difference in Germination Traits between Congeneric Native and Exotic Species May Affect Invasion
Source: Plants (Basel). 2024 Feb 7;13(4):478. doi: 10.3390/plants13040478 (PMC10892991; doi:10.3390/plants13040478)
Supplement: Supplementary file 1 [file plants-13-00478-s001.zip › Supplementary Material.csv]

Repetition	Species	Year	Temperature	Seeds	D0	D1	D2	D3	D4	D7
1	E. mexicana	2019	20	10	0	0	1	1	0	2
2	E. mexicana	2019	20	10	0	1	1	0	0	0
3	E. mexicana	2019	20	10	0	0	1	1	1	1
4	E. mexicana	2019	20	10	0	0	1	3	0	0
5	E. mexicana	2019	20	10	0	0	0	2	0	0
6	E. mexicana	2019	20	10	0	0	0	1	0	1
7	E. mexicana	2019	20	10	0	0	2	0	1	0
8	E. mexicana	2019	20	10	0	0	0	0	0	0
9	E. mexicana	2019	20	10	0	0	1	0	1	0
10	E. mexicana	2019	20	10	0	0	0	1	1	1
1	E. tenuifolia	2019	20	10	0	0	1	2	4	0
2	E. tenuifolia	2019	20	10	0	0	0	1	0	2
3	E. tenuifolia	2019	20	10	0	0	0	4	2	1
4	E. tenuifolia	2019	20	10	0	0	0	3	1	1
5	E. tenuifolia	2019	20	10	0	0	0	1	5	0
6	E. tenuifolia	2019	20	10	0	0	0	1	2	1
7	E. tenuifolia	2019	20	10	0	0	0	0	1	1
8	E. tenuifolia	2019	20	10	0	0	0	0	5	0
9	E. tenuifolia	2019	20	10	0	0	0	1	4	0
10	E. tenuifolia	2019	20	10	0	0	0	1	3	2
1	E. mexicana	2020	20	10	0	0	1	0	0	1
2	E. mexicana	2020	20	10	0	0	0	1	0	1
3	E. mexicana	2020	20	10	0	0	1	1	0	1
4	E. mexicana	2020	20	10	0	0	1	1	0	0
5	E. mexicana	2020	20	10	0	0	1	3	2	0
6	E. mexicana	2020	20	10	0	0	1	1	0	0
7	E. mexicana	2020	20	10	0	0	1	2	0	0
8	E. mexicana	2020	20	10	0	0	0	1	0	1
9	E. mexicana	2020	20	10	0	0	0	0	0	1
10	E. mexicana	2020	20	10	0	0	0	0	1	1
1	E. tenuifolia	2020	20	10	0	0	0	4	1	0
2	E. tenuifolia	2020	20	10	0	0	0	3	1	0
3	E. tenuifolia	2020	20	10	0	0	0	1	1	0
4	E. tenuifolia	2020	20	10	0	0	0	0	5	1
5	E. tenuifolia	2020	20	10	0	0	0	2	2	1
6	E. tenuifolia	2020	20	10	0	0	0	2	1	1
7	E. tenuifolia	2020	20	10	0	0	0	3	0	1
8	E. tenuifolia	2020	20	10	0	0	1	3	1	0
9	E. tenuifolia	2020	20	10	0	0	0	1	1	2
10	E. tenuifolia	2020	20	10	0	0	0	2	2	0
1	E. mexicana	2021	20	10	0	0	0	0	0	0
2	E. mexicana	2021	20	10	0	0	0	0	0	0
3	E. mexicana	2021	20	10	0	0	2	0	0	0
4	E. mexicana	2021	20	10	0	0	1	0	0	0
5	E. mexicana	2021	20	10	0	0	0	1	0	0
6	E. mexicana	2021	20	10	0	0	1	1	0	0
7	E. mexicana	2021	20	10	0	0	2	0	1	0
8	E. mexicana	2021	20	10	0	0	0	0	0	0
9	E. mexicana	2021	20	10	0	0	1	1	0	0
10	E. mexicana	2021	20	10	0	0	1	2	0	0
1	E. tenuifolia	2021	20	10	0	0	5	4	0	0
2	E. tenuifolia	2021	20	10	0	0	7	1	1	1
3	E. tenuifolia	2021	20	10	0	0	3	4	0	0
4	E. tenuifolia	2021	20	10	0	0	4	2	2	1
5	E. tenuifolia	2021	20	10	0	0	7	1	0	2
6	E. tenuifolia	2021	20	10	0	0	5	3	0	0
7	E. tenuifolia	2021	20	10	0	0	8	0	0	0
8	E. tenuifolia	2021	20	10	0	0	3	3	2	0
9	E. tenuifolia	2021	20	10	0	0	6	2	1	1
10	E. tenuifolia	2021	20	10	0	0	4	5	1	0
1	E. mexicana	2019	25	10	0	0	7	0	0	0
2	E. mexicana	2019	25	10	0	0	4	1	0	1
3	E. mexicana	2019	25	10	0	0	2	0	0	0
4	E. mexicana	2019	25	10	0	0	2	2	1	0
5	E. mexicana	2019	25	10	0	0	2	2	1	0
6	E. mexicana	2019	25	10	0	0	4	0	0	1
7	E. mexicana	2019	25	10	0	0	5	1	1	0
8	E. mexicana	2019	25	10	0	0	6	0	0	0
9	E. mexicana	2019	25	10	0	0	4	1	1	0
10	E. mexicana	2019	25	10	0	0	5	2	0	0
1	E. tenuifolia	2019	25	10	0	0	5	2	0	1
2	E. tenuifolia	2019	25	10	0	0	2	3	0	1
3	E. tenuifolia	2019	25	10	0	0	1	4	0	1
4	E. tenuifolia	2019	25	10	0	0	1	6	0	0
5	E. tenuifolia	2019	25	10	0	0	1	4	1	0
6	E. tenuifolia	2019	25	10	0	0	3	2	0	0
7	E. tenuifolia	2019	25	10	0	0	2	2	0	0
8	E. tenuifolia	2019	25	10	0	0	7	0	0	0
9	E. tenuifolia	2019	25	10	0	0	4	2	0	0
10	E. tenuifolia	2019	25	10	0	0	4	4	1	0
1	E. mexicana	2020	25	10	0	0	0	2	0	0
2	E. mexicana	2020	25	10	0	0	0	2	0	2
3	E. mexicana	2020	25	10	0	0	2	0	0	1
4	E. mexicana	2020	25	10	0	0	3	2	0	0
5	E. mexicana	2020	25	10	0	0	5	1	0	0
6	E. mexicana	2020	25	10	0	0	0	0	0	1
7	E. mexicana	2020	25	10	0	0	2	1	0	0
8	E. mexicana	2020	25	10	0	0	2	0	0	1
9	E. mexicana	2020	25	10	0	0	1	1	0	0
10	E. mexicana	2020	25	10	0	0	1	3	0	0
1	E. tenuifolia	2020	25	10	0	0	4	2	0	0
2	E. tenuifolia	2020	25	10	0	0	0	3	1	2
3	E. tenuifolia	2020	25	10	0	0	2	1	0	2
4	E. tenuifolia	2020	25	10	0	0	2	1	1	0
5	E. tenuifolia	2020	25	10	0	0	1	2	0	0
6	E. tenuifolia	2020	25	10	0	0	1	2	0	1
7	E. tenuifolia	2020	25	10	0	0	3	1	0	0
8	E. tenuifolia	2020	25	10	0	0	1	1	0	0
9	E. tenuifolia	2020	25	10	0	0	1	2	0	0
10	E. tenuifolia	2020	25	10	0	0	1	5	0	0
1	E. mexicana	2021	25	10	0	0	2	1	0	0
2	E. mexicana	2021	25	10	0	0	1	0	0	0
3	E. mexicana	2021	25	10	0	0	1	0	0	0
4	E. mexicana	2021	25	10	0	0	0	0	0	0
5	E. mexicana	2021	25	10	0	0	1	1	0	0
6	E. mexicana	2021	25	10	0	0	1	0	0	0
7	E. mexicana	2021	25	10	0	0	0	1	0	0
8	E. mexicana	2021	25	10	0	0	0	1	0	0
9	E. mexicana	2021	25	10	0	0	0	0	0	0
10	E. mexicana	2021	25	10	0	0	1	0	0	0
1	E. tenuifolia	2021	25	10	0	0	8	0	0	0
2	E. tenuifolia	2021	25	10	0	0	8	1	0	0
3	E. tenuifolia	2021	25	10	0	0	9	0	0	0
4	E. tenuifolia	2021	25	10	0	0	7	0	0	0
5	E. tenuifolia	2021	25	10	0	0	9	0	0	0
6	E. tenuifolia	2021	25	10	0	0	8	1	0	0
7	E. tenuifolia	2021	25	10	0	0	9	0	0	0
8	E. tenuifolia	2021	25	10	0	0	9	1	0	0
9	E. tenuifolia	2021	25	10	0	0	9	0	0	0
10	E. tenuifolia	2021	25	10	0	0	0	5	2	2
1	E. mexicana	2019	30	10	0	0	6	1	1	0
2	E. mexicana	2019	30	10	0	0	4	1	0	2
3	E. mexicana	2019	30	10	0	0	2	2	0	1
4	E. mexicana	2019	30	10	0	0	3	0	0	1
5	E. mexicana	2019	30	10	0	0	3	1	0	1
6	E. mexicana	2019	30	10	0	0	2	1	1	0
7	E. mexicana	2019	30	10	0	0	5	0	1	0
8	E. mexicana	2019	30	10	0	0	3	1	1	1
9	E. mexicana	2019	30	10	0	0	4	2	0	0
10	E. mexicana	2019	30	10	0	1	2	1	2	1
1	E. tenuifolia	2019	30	10	0	0	5	0	0	0
2	E. tenuifolia	2019	30	10	0	0	7	0	0	0
3	E. tenuifolia	2019	30	10	0	0	5	1	1	0
4	E. tenuifolia	2019	30	10	0	0	3	1	2	0
5	E. tenuifolia	2019	30	10	0	0	7	0	0	0
6	E. tenuifolia	2019	30	10	0	1	3	1	0	0
7	E. tenuifolia	2019	30	10	0	1	6	0	0	0
8	E. tenuifolia	2019	30	10	0	0	5	2	0	0
9	E. tenuifolia	2019	30	10	0	0	5	2	0	0
10	E. tenuifolia	2019	30	10	0	1	2	3	0	0
1	E. mexicana	2020	30	10	0	0	2	1	0	0
2	E. mexicana	2020	30	10	0	0	2	2	1	1
3	E. mexicana	2020	30	10	0	1	0	0	1	0
4	E. mexicana	2020	30	10	0	0	2	5	0	0
5	E. mexicana	2020	30	10	0	0	3	2	2	0
6	E. mexicana	2020	30	10	0	1	3	1	0	0
7	E. mexicana	2020	30	10	0	0	3	1	2	0
8	E. mexicana	2020	30	10	0	0	4	2	0	0
9	E. mexicana	2020	30	10	0	0	4	2	0	0
10	E. mexicana	2020	30	10	0	0	2	2	1	0
1	E. tenuifolia	2020	30	10	0	1	4	0	0	0
2	E. tenuifolia	2020	30	10	0	0	1	1	0	0
3	E. tenuifolia	2020	30	10	0	1	2	0	0	0
4	E. tenuifolia	2020	30	10	0	0	7	0	0	0
5	E. tenuifolia	2020	30	10	0	1	4	0	0	0
6	E. tenuifolia	2020	30	10	0	0	5	0	0	0
7	E. tenuifolia	2020	30	10	0	2	2	0	0	0
8	E. tenuifolia	2020	30	10	0	0	4	1	0	0
9	E. tenuifolia	2020	30	10	0	2	4	0	0	0
10	E. tenuifolia	2020	30	10	0	1	6	0	1	0
1	E. mexicana	2021	30	10	0	0	5	0	1	0
2	E. mexicana	2021	30	10	0	0	2	1	0	1
3	E. mexicana	2021	30	10	0	0	7	0	0	0
4	E. mexicana	2021	30	10	0	0	5	0	0	0
5	E. mexicana	2021	30	10	0	0	3	1	0	0
6	E. mexicana	2021	30	10	0	0	3	2	0	0
7	E. mexicana	2021	30	10	0	0	3	0	1	0
8	E. mexicana	2021	30	10	0	0	3	2	0	0
9	E. mexicana	2021	30	10	0	0	0	0	0	0
10	E. mexicana	2021	30	10	0	0	2	0	0	0
1	E. tenuifolia	2021	30	10	0	1	8	0	0	0
2	E. tenuifolia	2021	30	10	0	2	8	0	0	0
3	E. tenuifolia	2021	30	10	0	2	8	0	0	0
4	E. tenuifolia	2021	30	10	0	3	5	0	0	0
5	E. tenuifolia	2021	30	10	0	2	7	0	0	0
6	E. tenuifolia	2021	30	10	0	4	5	0	0	0
7	E. tenuifolia	2021	30	10	0	3	6	0	0	0
8	E. tenuifolia	2021	30	10	0	2	8	0	0	0
9	E. tenuifolia	2021	30	10	0	2	6	0	0	0
10	E. tenuifolia	2021	30	10	0	6	4	0	0	0
1	E. mexicana	2019	15	10	0	0	0	0	0	0
2	E. mexicana	2019	15	10	0	0	0	0	0	0
3	E. mexicana	2019	15	10	0	0	0	0	0	0
4	E. mexicana	2019	15	10	0	0	0	0	0	0
5	E. mexicana	2019	15	10	0	0	0	0	0	1
6	E. mexicana	2019	15	10	0	0	0	0	0	1
7	E. mexicana	2019	15	10	0	0	0	0	0	0
8	E. mexicana	2019	15	10	0	0	0	0	0	0
9	E. mexicana	2019	15	10	0	0	0	0	0	0
10	E. mexicana	2019	15	10	0	0	0	0	0	0
1	E. tenuifolia	2019	15	10	0	0	0	0	0	3
2	E. tenuifolia	2019	15	10	0	0	0	0	0	4
3	E. tenuifolia	2019	15	10	0	0	0	0	0	2
4	E. tenuifolia	2019	15	10	0	0	0	0	0	0
5	E. tenuifolia	2019	15	10	0	0	0	0	0	2
6	E. tenuifolia	2019	15	10	0	0	0	0	0	1
7	E. tenuifolia	2019	15	10	0	0	0	0	0	1
8	E. tenuifolia	2019	15	10	0	0	0	0	0	0
9	E. tenuifolia	2019	15	10	0	0	0	0	0	0
10	E. tenuifolia	2019	15	10	0	0	0	0	0	2
1	E. mexicana	2020	15	10	0	0	0	0	0	0
2	E. mexicana	2020	15	10	0	0	0	0	0	0
3	E. mexicana	2020	15	10	0	0	0	0	0	0
4	E. mexicana	2020	15	10	0	0	0	0	0	0
5	E. mexicana	2020	15	10	0	0	0	0	0	0
6	E. mexicana	2020	15	10	0	0	0	0	0	0
7	E. mexicana	2020	15	10	0	0	0	0	0	0
8	E. mexicana	2020	15	10	0	0	0	0	0	0
9	E. mexicana	2020	15	10	0	0	0	0	0	0
10	E. mexicana	2020	15	10	0	0	0	0	0	0
1	E. tenuifolia	2020	15	10	0	0	0	0	0	0
2	E. tenuifolia	2020	15	10	0	0	0	0	0	0
3	E. tenuifolia	2020	15	10	0	0	0	0	0	0
4	E. tenuifolia	2020	15	10	0	0	0	0	0	1
5	E. tenuifolia	2020	15	10	0	0	0	0	0	0
6	E. tenuifolia	2020	15	10	0	0	0	0	0	0
7	E. tenuifolia	2020	15	10	0	0	0	0	0	0
8	E. tenuifolia	2020	15	10	0	0	0	0	0	1
9	E. tenuifolia	2020	15	10	0	0	0	0	0	0
10	E. tenuifolia	2020	15	10	0	0	0	0	0	0
1	E. mexicana	2021	15	10	0	0	0	0	0	0
2	E. mexicana	2021	15	10	0	0	0	0	0	0
3	E. mexicana	2021	15	10	0	0	0	0	0	0
4	E. mexicana	2021	15	10	0	0	0	0	0	0
5	E. mexicana	2021	15	10	0	0	0	0	0	0
6	E. mexicana	2021	15	10	0	0	0	0	0	0
7	E. mexicana	2021	15	10	0	0	0	0	0	0
8	E. mexicana	2021	15	10	0	0	0	0	0	0
9	E. mexicana	2021	15	10	0	0	0	0	0	0
10	E. mexicana	2021	15	10	0	0	0	0	0	0
1	E. tenuifolia	2021	15	10	0	0	0	0	0	5
2	E. tenuifolia	2021	15	10	0	0	0	0	0	4
3	E. tenuifolia	2021	15	10	0	0	0	0	0	2
4	E. tenuifolia	2021	15	10	0	0	0	0	0	2
5	E. tenuifolia	2021	15	10	0	0	0	0	0	2
6	E. tenuifolia	2021	15	10	0	0	0	0	0	1
7	E. tenuifolia	2021	15	10	0	0	0	0	0	4
8	E. tenuifolia	2021	15	10	0	0	0	0	0	2
9	E. tenuifolia	2021	15	10	0	0	0	0	0	3
10	E. tenuifolia	2021	15	10	0	0	0	0	0	4
